# Supplementary material for: Fitness, Food, and Biomarkers: Characterizing Body Composition in 19,634 Early Adolescents
Source: Nutrients. 2022 Mar 25;14(7):1369. doi: 10.3390/nu14071369 (PMC9003290; doi:10.3390/nu14071369)
Supplement: Supplementary file 1 [file nutrients-14-01369-s001.zip]

Archive with 1 entries (1 files):
- nutrients-1644124-supplementary.pdf
